# Supplementary material for: Early Peri-Admission Lactate-to-Albumin (LAR), C-Reactive Protein-to-Albumin (CAR), and Procalcitonin-to-Albumin (PAR) Ratios and ICU Mortality in a Tertiary Cardiac ICU
Source: J Clin Med. 2026 Jan 20;15(2):826. doi: 10.3390/jcm15020826 (PMC12841677; doi:10.3390/jcm15020826)
Supplement: Supplementary file 1 [file jcm-15-00826-s001.zip]

Archive with 1 entries (1 files):
- jcm-4039261-supplementary.pdf
